# Supplementary material for: Transitions between explosive and effusive phases during the cataclysmic 2010 eruption of Merapi volcano, Java, Indonesia
Source: Bull Volcanol. 2016 Jul 18;78(8):54. doi: 10.1007/s00445-016-1046-z (PMC7175738; doi:10.1007/s00445-016-1046-z)
Supplement: Supplementary file 4 — (XLS 100 kb) [file 445_2016_1046_MOESM4_ESM.xls]

## Sheet: Feldpsar microlite compositions
Online Resource 4
Feldspar microlite compositions and endmember components
Sample	Lith.*	SiO2 (wt%)	TiO2 (wt%)	Al2O3 (wt%)	FeO (wt%)	MgO (wt%)	CaO (wt%)	BaO (wt%)	SrO (wt%)	Na2O (wt%)	K2O (wt%)	Total		Number of ions on the basis of 8 O	Si	Al	Ti	Fe2+	Mg	Ca	Ba	Sr	Na	K	Sum		Endmember components	Ab (mol%)	An (mol%)	Or (mol%)
M11-28a	S2S	56.5691	0.0203	27.7601	0.4816	0.0402	9.7655	0.0719	0.1231	5.7046	0.5379	101.074			2.52621	1.46106	0.000681891	0.017986	0.00267626	0.467245	0.00125829	0.00318763	0.493925	0.0306443	5.00487			49.8002	47.1101	3.08972
M11-28a	S2S	51.1975	0.0214	30.8475	0.4828	0.0542	14.0963		0.1204	3.4796	0.1994	100.499			2.32559	1.65143	0.000731184	0.0183404	0.00367025	0.68604	0	0.00317125	0.30645	0.0115549	5.00697			30.5215	68.3276	1.15084
M11-28a	S2S	60.8809	0.0505	24.218	0.5585	0.0491	6.358	0.0739	0.0745	7.1134	1.4084	100.785			2.70776	1.26948	0.00168947	0.0207736	0.00325555	0.302978	0.00128806	0.00192135	0.613414	0.0799124	5.00247			61.5689	30.4102	8.02089
M11-28a	S2S	51.9701	0.0171	30.1499	0.547	0.0547	13.2565		0.1067	3.8697	0.2328	100.204			2.36267	1.61544	0.000584757	0.0207967	0.00370723	0.645712	0	0.00281277	0.341093	0.0135018	5.00632			34.0988	64.5514	1.34976
M11-28a	S2S	52.9372	0.021	29.0621	0.5147	0.0411	12.2445	0.0023	0.107	4.4433	0.3542	99.7274			2.41322	1.56142	0.000720086	0.0196222	0.00279313	0.59805	4.1089e-05	0.00282839	0.392724	0.0205988	5.01201			38.8308	59.1325	2.03672
M11-28a	S2S	48.185	0	32.801	0.586	0.067	16.203			2.202	0.104	100.148			2.20894	1.77221	0	0.0224662	0.00457889	0.795846	0	0	0.195721	0.00608226	5.00585			19.6182	79.7722	0.609659
M11-28a	S2S	51.462	0.035	30.721	0.514	0.071	13.945			3.483	0.19	100.421			2.33571	1.64333	0.0011949	0.0195099	0.00480401	0.678128	0	0	0.306502	0.0110013	5.00018			30.7846	68.1104	1.10496
M11-28a	S2S	54.42	0.005	28.515	0.448	0.052	11.192			4.913	0.376	99.921			2.46378	1.5215	0.000170272	0.0169621	0.00350961	0.54289	0	0	0.431257	0.0217165	5.00179			43.3049	54.5145	2.18067
M11-28a	S2S	47.687	0.013	32.338	0.565	0.063	16.036			2.201	0.124	99.027			2.21127	1.76731	0.000453436	0.0219104	0.00435508	0.796709	0	0	0.197883	0.00733539	5.00723			19.7503	79.5176	0.732128
M11-28a	S2S	48.876	0.025	31.772	0.631	0.076	15.491			2.382	0.181	99.434			2.25208	1.72539	0.000866477	0.0243151	0.00522052	0.764765	0	0	0.212802	0.0106396	4.99608			21.5342	77.3892	1.07666
M11-28a	S2S	48.007	0.021	32.179	0.577	0.067	16.073			2.257	0.104	99.285			2.22009	1.75386	0.000730491	0.0223152	0.00461906	0.796386	0	0	0.202369	0.00613561	5.0065			20.1384	79.251	0.610575
M11-28a	S2S	62.176	0.05	23.106	0.509	0.036	5.393			7.312	1.663	100.245			2.76827	1.21246	0.0016745	0.0189523	0.00238946	0.257262	0	0	0.631201	0.0944574	4.98666			64.2169	26.1733	9.60987
M13-26a	S2P	58.077	0.0262	25.9376	0.5075	0.0344	8.0993			6.7106	0.766	100.308			2.60735	1.3724	0.00088476	0.0190541	0.00230232	0.389586	0.000177474	0.000177474	0.58412	0.0438714	5.01956			57.403	38.2856	4.31136
M13-26a	S2P	60.3569	0.0795	24.2902	0.6434	0.0613	6.9435			6.9964	1.4483	100.951			2.68925	1.27553	0.00266441	0.0239742	0.00407171	0.331469	0.000177474	0.000177474	0.604401	0.082323	5.01368			59.3601	32.5547	8.0852
M13-26a	S2P	57.2109	0.0416	25.7302	0.5478	0.0474	8.943			6.1949	0.6613	99.5211			2.59299	1.37442	0.00141822	0.0207636	0.00320268	0.434276	0.000177474	0.000177474	0.54438	0.0382366	5.00969			53.5337	42.7062	3.76014
M13-26b	S2P	55.5886	0.0277	27.87	0.5675	0.0437	10.5109			5.4462	0.45	100.668			2.50037	1.47745	0.00093719	0.0213473	0.00293031	0.506546	0.000177474	0.000177474	0.474962	0.025822	5.01036			47.1506	50.286	2.56341
M13-26b	S2P	58.5286	0.0213	26.436	0.5139	0.0423	8.3877			6.58	0.7028	101.387			2.59938	1.38374	0.000711558	0.019087	0.00280062	0.399121	0.000177474	0.000177474	0.566596	0.0398191	5.01125			56.3476	39.6924	3.95999
M13-26b	S2P	53.0254	0.0203	29.4631	0.552	0.0532	12.6001			4.4516	0.2955	100.642			2.40052	1.57201	0.000691269	0.0208987	0.00359043	0.611162	0.000177474	0.000177474	0.390737	0.0170662	5.01668			38.3464	59.9787	1.67486
M13-26b	S2P	58.1231	0.0248	25.8102	0.4516	0.0367	8.4293			6.3285	0.6777	100.051			2.61311	1.36759	0.000838667	0.0169793	0.00245973	0.406032	0.000177474	0.000177474	0.55164	0.0388691	4.99751			55.3554	40.7442	3.9004
M13-44	S2P	56.0337	0.0269	27.9256	0.5204	0.0494	10.1446			5.7867	0.4471	101.099			2.50781	1.473	0.000905581	0.0194779	0.00329599	0.486453	0.000177474	0.000177474	0.502138	0.0255275	5.01861			49.5147	47.9681	2.51721
M13-44	S2P	59.3049	0.0529	24.6496	0.6071	0.0522	7.6393			6.9214	1.0528	100.411			2.65914	1.30262	0.00178417	0.0227651	0.00348927	0.366999	0.000177474	0.000177474	0.601716	0.060222	5.01873			58.4793	35.6678	5.85284
DD10	DD	51.5586	0.0271	30.6831	0.6934	0.0804	13.6856	0.0353	0.1229	3.6612	0.1806	100.728			2.33675	1.63895	0.000923869	0.0262817	0.00543226	0.664563	0.000626972	0.00322986	0.321723	0.0104421	5.00893			32.2779	66.6745	1.04764
DD10	DD	51.7335	0.0371	30.3969	0.824	0.1068	13.6171	0.04	0.1457	3.6826	0.2304	100.814			2.34466	1.62365	0.00126477	0.0312315	0.00721592	0.661231	0.000710444	0.00382901	0.3236	0.0133214	5.01071			32.4199	66.2455	1.3346
DD10	DD	57.5923	0.0215	27.041	0.4982	0.0349	9.0077	0.0372	0.106	6.2154	0.529	101.083			2.56564	1.41975	0.000720443	0.0185607	0.00231777	0.429938	0.000649437	0.00273815	0.536843	0.0300639	5.00722			53.8542	43.1299	3.01591
DD10	DD	51.458	0.0322	30.3616	0.8306	0.0981	13.5217	0.0102	0.1596	3.6283	0.2445	100.345			2.34249	1.62894	0.00110258	0.031621	0.00665744	0.659504	0.000181965	0.00421287	0.320239	0.0141992	5.00915			32.2191	66.3523	1.42857
DD10	DD	51.6721	0.0331	30.2976	0.8654	0.0979	13.5486	0.0292	0.1763	3.6074	0.2176	100.545			2.34751	1.62224	0.00113112	0.0328796	0.00663052	0.659488	0.000519873	0.00464434	0.317755	0.0126116	5.00542			32.1012	66.6247	1.27408
DD10	DD	51.7172	0.0348	29.3553	0.783	0.1158	12.6219	0.0653	0.1277	3.9185	0.2832	99.0227			2.38037	1.5924	0.00120481	0.030139	0.00794566	0.622435	0.00117783	0.00340816	0.349683	0.0166288	5.00539			35.3663	62.9519	1.6818
M11-07	DD	53.194	0.0538	28.8974	0.7433	0.0873	12.1499		0.1215	4.6141	0.3055	100.167			2.41704	1.54752	0.00183879	0.0282451	0.00591355	0.5915	0	0.00320123	0.406495	0.0177089	5.01946			40.021	58.2355	1.74351
M11-07	DD	51.7327	0.0357	30.4476	0.7934	0.0936	13.7219	0.0342	0.1084	3.6598	0.2299	100.857			2.34321	1.62538	0.00121631	0.0300536	0.00632025	0.665917	0.000607063	0.00284705	0.321402	0.0132844	5.01023			32.1208	66.5515	1.32764
M11-07	DD	51.518	0.0753	30.2143	0.9179	0.1297	13.6923		0.1074	3.7385	0.2287	100.622			2.34136	1.61837	0.00257415	0.034887	0.00878744	0.666725	0	0.00283031	0.329423	0.0132597	5.01822			32.6353	66.0511	1.31361
M11-24	DD	53.5643	0.049	28.5252	0.5816	0.0347	11.6229		0.1381	4.3054	0.7657	99.5869			2.44357	1.53368	0.00168141	0.0221887	0.00235989	0.568099	0	0.00365311	0.38081	0.0445622	5.0006			38.3313	57.1832	4.4855
M11-26a	DD	51.6761	0.0432	29.4321	0.9278	0.0893	12.88		0.157	3.9328	0.2809	99.4192			2.37263	1.59264	0.00149195	0.0356249	0.0061123	0.633603	0	0.00417984	0.350097	0.0164532	5.01283			35.0044	63.3506	1.64507
M11-26a	DD	51.5036	0.0325	29.4331	0.8683	0.0959	12.8497		0.125	4.0011	0.3081	99.2173			2.3697	1.59605	0.00112478	0.0334105	0.00657789	0.633445	0	0.00333492	0.356928	0.0180845	5.01866			35.3935	62.8132	1.79328
M11-26a	DD	51.3713	0.0373	29.5863	0.8188	0.0982	12.8494		0.1165	3.8136	0.2869	98.9783			2.36667	1.60644	0.00129258	0.0315467	0.00674438	0.634251	0	0.00311217	0.340643	0.0168619	5.00757			34.3474	63.9523	1.70021
M11-26a	DD	51.1344	0.0329	29.6661	0.7277	0.084	13.1012		0.1155	3.8216	0.2642	98.9476			2.35813	1.61239	0.00114125	0.028065	0.00577492	0.64733	0	0.00308856	0.3417	0.0155434	5.01316			34.0145	64.4383	1.54726
M11-26a	DD	54.7666	0.0465	26.5638	0.8435	0.0776	10.9657		0.0656	4.3839	0.922	98.6352			2.51786	1.43933	0.00160804	0.0324309	0.00531851	0.540148	0	0.0017488	0.390771	0.054076	4.98329			39.6724	54.8376	5.48998
M11-26a	DD	51.0465	0.0362	31.4203	0.6693	0.0252	14.7188		0.1075	2.8651	0.2212	101.11			2.30663	1.67332	0.00123041	0.0252925	0.00169756	0.7126	0	0.0028167	0.251015	0.0127514	4.98736			25.7091	72.9849	1.306
M11-26a	DD	49.2236	0.0254	30.6915	0.9543	0.2614	15.534		0.0649	2.3664	0.5805	99.702			2.2726	1.67003	0.00088209	0.0368462	0.0179915	0.768411	0	0.00173746	0.211828	0.0341909	5.01451			20.8815	75.748	3.37045
M11-26a	DD	53.8149	0.0182	28.6955	0.6046	0.0462	11.3563		0.1366	4.8141	0.395	99.8814			2.44437	1.53615	0.000621821	0.0229663	0.00312838	0.552665	0	0.00359779	0.423961	0.0228887	5.01035			42.4167	55.2933	2.28998
M11-27-2	DD	49.9904	0.0306	30.6693	0.7853	0.1208	14.3803	0.0091	0.1329	3.2555	0.2113	99.5855			2.30024	1.66321	0.0010591	0.0302191	0.00828641	0.70895	0.000164093	0.00354594	0.290436	0.0124035	5.01851			28.7052	70.0689	1.2259
M11-27-2	DD	51.7571	0.0556	29.164	0.9066	0.1835	13.1143	0.0238	0.1246	4.0322	0.2579	99.6196			2.37427	1.57675	0.00191851	0.0347804	0.012549	0.644564	0.000427858	0.00331435	0.358632	0.0150928	5.0223			35.2191	63.2988	1.48217
M11-27-3	DD	57.003	0.1371	25.794	1.4454	0.3835	9.9322		0.0704	4.7634	1.4241	100.953			2.56479	1.36782	0.00464004	0.0543878	0.0257237	0.478807	0	0.00183674	0.415545	0.0817436	4.9953			42.5721	49.0533	8.37454
M11-27-3	DD	57.7101	0.0466	27.1681	0.5501	0.0371	9.3535		0.142	6.2406	0.6202	101.868			2.55659	1.41849	0.00155284	0.0203803	0.00245017	0.443961	0	0.00364769	0.536022	0.035051	5.01815			52.8083	43.7385	3.45318
M11-38	DD	51.725	0.0482	29.879	0.802	0.0818	13.1567		0.1271	3.9125	0.2604	99.9927			2.36098	1.60736	0.00165489	0.0306143	0.00556619	0.643428	0	0.00336401	0.346253	0.0151632	5.01439			34.4583	64.0326	1.50901
M11-38	DD	60.5711	0.1127	24.3841	1.0925	0.1673	7.3288		0.0648	5.9535	1.8379	101.513			2.68584	1.27432	0.00375896	0.040513	0.0110592	0.348184	0	0.00166613	0.511839	0.103967	4.98114			53.0959	36.119	10.7851
M11-38	DD	52.653	0.049	29.1254	0.77	0.0834	12.4309		0.1033	4.1778	0.4292	99.822			2.40233	1.56616	0.00168165	0.0293804	0.00567267	0.607676	0	0.00273293	0.369575	0.024982	5.01019			36.8752	60.6322	2.49263
M11-38	DD	56.6303	0.0326	27.873	0.6795	0.0497	10.1428		0.0951	5.1764	0.7149	101.394			2.52217	1.46307	0.00109213	0.0253089	0.00329985	0.483999	0	0.00245599	0.446992	0.040619	4.98901			46.0053	49.8141	4.18059
M11-38	DD	53.8911	0.0409	27.5091	0.7034	0.0961	10.545		0.1151	4.9085	0.6635	98.4727			2.48126	1.49275	0.00141647	0.0270842	0.00659616	0.520191	0	0.00307291	0.438178	0.0389722	5.00952			43.9346	52.1578	3.90761
M11-48	DD	54.8901	0.0044	27.4636	0.6456	0.0432	10.1301		0.1019	5.2962	0.5533	99.1284			2.50436	1.47678	0.000151003	0.0246334	0.00293832	0.495195	0	0.00269585	0.468504	0.0322048	5.00746			47.0431	49.7232	3.23373
M11-48	DD	53.7128	0.0596	29.127	0.7768	0.0778	12.2625		0.0885	4.2102	0.7154	101.031			2.42085	1.54718	0.00202053	0.0292791	0.00522736	0.592147	0	0.00231288	0.367908	0.0411337	5.00806			36.7471	59.1444	4.10848
M11-51	GS	53.944	0.0194	28.1874	0.7266	0.0714	10.8948		0.1611	4.974	0.4032	99.3819			2.46168	1.516	0.000665916	0.0277295	0.00485735	0.532682	0	0.00426288	0.440089	0.0234729	5.01144			44.1748	53.469	2.35614
M11-51	GS	53.7771	0.0449	28.164	0.7453	0.0646	11.2487		0.1498	4.7951	0.4452	99.4347			2.45554	1.51565	0.00154214	0.0284602	0.00439738	0.550316	0	0.00396626	0.424515	0.0259336	5.01032			42.4191	54.9895	2.59138
M11-51	GS	53.0943	0.0413	28.909	0.7442	0.0728	11.8493		0.1182	4.4382	0.3399	99.6072			2.42202	1.55424	0.00141713	0.0283908	0.00495078	0.579139	0	0.00312656	0.392539	0.0197806	5.0056			39.5921	58.4128	1.9951
M11-51	GS	51.0199	0.0268	29.6159	0.7698	0.0961	13.1745		0.1515	3.7407	0.3032	98.8984			2.35594	1.61178	0.000930869	0.0297277	0.00661547	0.651808	0	0.00405655	0.334907	0.0178613	5.01362			33.3381	64.8839	1.77799
M11-51	GS	52.9032	0.0187	28.5998	0.4802	0.0309	11.6651		0.1116	4.5165	0.4181	98.7441			2.43162	1.54929	0.000646525	0.0184584	0.00211732	0.574465	0	0.00297439	0.402497	0.0245162	5.00659			40.1903	57.3617	2.448
M11-51	GS	53.4171	0.0472	28.6087	0.7341	0.0855	11.5705		0.1837	4.6003	0.3508	99.5979			2.43622	1.53777	0.00161923	0.0279995	0.00581321	0.565392	0	0.00485809	0.406789	0.0204106	5.00687			40.9825	56.9612	2.05629
M11-51	GS	58.7211	0.0312	25.6629	0.6664	0.2529	7.6754		0.0754	6.505	0.9847	100.575			2.6245	1.35181	0.00104891	0.0249084	0.0168506	0.367549	0	0.00195409	0.563698	0.0561456	5.00847			57.0896	37.2242	5.68625
M11-75	GS	60.688	0.084	24.189	0.617	0.037	6.844			6.876	1.294	100.629			2.70235	1.26944	0.0028135	0.0229764	0.00245614	0.326519	0	0	0.593636	0.0735074	4.99369			59.7422	32.8602	7.39762
M11-75	GS	56.59	0.013	27.474	0.513	0.056	10.064			5.343	0.533	100.586			2.53504	1.45052	0.000438045	0.0192186	0.00373979	0.483034	0	0	0.464064	0.0304601	4.98652			47.4718	49.4123	3.11594
M11-75	GS	51.819	0.011	30.432	0.541	0.065	13.509			3.603	0.336	100.316			2.35294	1.62858	0.000375703	0.0205437	0.00439996	0.657214	0	0	0.3172	0.0194635	5.00072			31.9154	66.1262	1.95834
M11-75	GS	59.358	0.035	25.34	0.523	0.044	7.551			6.778	0.874	100.503			2.64861	1.33261	0.00117473	0.0195164	0.00292688	0.360998	0	0	0.586391	0.0497519	5.00198			58.8073	36.2033	4.98945
M11-75	GS	60.825	0.083	24.199	0.553	0.062	6.669			6.797	1.224	100.412			2.70897	1.27021	0.00278054	0.0205971	0.00411649	0.318232	0	0	0.586929	0.0695444	4.98138			60.2161	32.649	7.13491
M11-75	GS	62.104	0.107	23.462	0.724	0.05	6.352			6.766	1.752	101.317			2.74479	1.22211	0.00355716	0.0267601	0.00329438	0.300789	0	0	0.579787	0.0987831	4.97988			59.2007	30.7128	10.0865
M11-50	WP	58.448	0.048	25.93	0.477	0.041	8.199			6.242	0.832	100.217			2.61753	1.36862	0.00161694	0.0178649	0.00273728	0.393409	0	0	0.541992	0.047534	4.9913			55.1402	40.0239	4.83593
M11-50	WP	65.035	0.042	20.909	0.352	0	2.579			6.892	4.616	100.425			2.89397	1.09657	0.00140581	0.0130993	0	0.122959	0	0	0.594619	0.262042	4.98467			60.6989	12.5517	26.7494
M11-50	WP	61.106	0.06	24.798	0.489	0.011	6.585			6.979	1.185	101.213			2.69867	1.29074	0.00199318	0.0180607	0.000724223	0.31159	0	0	0.597594	0.0667642	4.98614			61.2322	31.9269	6.84096
M11-50	WP	59.403	0.042	25.342	0.45	0.032	7.607			6.597	1.03	100.503			2.65049	1.33264	0.0014096	0.0167914	0.00212853	0.363656	0	0	0.570703	0.0586291	4.99645			57.4733	36.6224	5.9043
M11-61	WP	57.5828	0.0196	26.0399	0.4589	0.0359	8.2237		0.1242	6.3984	0.7091	99.5925			2.5996	1.38551	0.000665577	0.0173256	0.00241613	0.397778	0	0.00325128	0.560055	0.0408394	5.00743			56.0799	39.8307	4.08936
M11-61	WP	59.0378	0.0209	25.4103	0.4507	0.0344	7.128		0.1585	6.7807	1.1141	100.135			2.6464	1.34243	0.000704694	0.0168955	0.00229877	0.342336	0	0.00411978	0.589312	0.0637099	5.0082			59.206	34.3933	6.4007
M11-61	WP	61.3127	0	24.1592	0.5301	0.0488	5.5492		0.0824	7.2541	1.4991	100.436			2.72753	1.26665	0	0.0197213	0.00323633	0.264491	0	0.00212553	0.625676	0.0850763	4.99452			64.1559	27.1205	8.7236
M11-61	WP	57.6098	0.0252	25.4717	0.5518	0.3716	8.2131		0.1012	6.2903	0.7284	99.3631			2.60789	1.35896	0.000858072	0.0208898	0.0250774	0.398347	0	0.0026564	0.552092	0.0420651	5.00884			55.6262	40.1355	4.23828
M11-61	WP	52.6733	0.0166	29.0797	0.5279	0.0474	12.0172		0.1387	4.3759	0.3293	99.206			2.41205	1.56943	0.000571786	0.0202165	0.00323584	0.589603	0	0.00368292	0.388516	0.0192374	5.00654			38.9546	59.1166	1.92884
M11-27-2	LGI	57.3875	0.0247	25.6089	0.4267	0.0193	8.3684	0.025	0.0257	6.4238	0.6225	98.9325			2.60725	1.37124	0.000844096	0.0162124	0.00130718	0.407351	0.00044511	0.000677046	0.565853	0.0360797	5.00725			56.0648	40.3604	3.57479
M11-27-2	LGI	58.5579	0.0337	25.3516	0.43	0.0253	7.9916	0.0318	0.0457	6.5541	0.9485	99.9702			2.63267	1.3433	0.00113965	0.0161673	0.00169568	0.384952	0.000560275	0.00119137	0.571309	0.0544011	5.00739			56.5282	38.0891	5.38272
M11-27-2	LGI	46.833	0.0172	33.5874	0.5076	0.012	17.4497		0.1153	1.7957	0.085	100.403			2.15238	1.81928	0.000594599	0.0195095	0.000822168	0.859241	0	0.00307267	0.16001	0.00498361	5.01989			15.6224	83.8911	0.486569
M11-27-3	LGI	67.2679	0.0344	18.806	0.325	0	0.2203		0	4.837	10.4025	101.893			2.99524	0.986907	0.00115216	0.0121022	0	0.0105099	0	0	0.417586	0.590908	5.0144			40.9798	1.03139	57.9888
M11-27-3	LGI	66.3971	0.0171	18.4783	0.1567	0	0.2431		0	4.9422	9.7699	100.004			3.00267	0.984865	0.00058168	0.00592633	0	0.0117789	0	0	0.433337	0.563647	5.00281			42.9572	1.16766	55.8751
M11-27-3	LGI	66.9348	0.0725	19.2723	0.3721	0	0.6241		0	5.6152	8.8433	101.734			2.973	1.00887	0.00242221	0.0138217	0	0.0297001	0	0	0.483565	0.501091	5.01247			47.6721	2.92798	49.3999
M11-27-3	LGI	55.8834	0.0157	28.1362	0.521	0.0106	10.5964		0.1278	5.64	0.3942	101.325			2.49578	1.48097	0.000527416	0.019459	0.000705737	0.507041	0	0.00330959	0.48837	0.0224594	5.01862			47.9796	49.8139	2.20651
M11-27-3	LGI	66.8439	0.0221	19.6113	0.2219	0	0.869		0	6.119	7.9407	101.628			2.96253	1.02439	0.000736755	0.00822465	0	0.041265	0	0	0.525809	0.448972	5.01193			51.7506	4.06133	44.1881
M11-27-3	LGI	66.956	0.0568	18.8096	0.2115	0	0.3331		0	5.2283	9.6917	101.287			2.99187	0.990579	0.00190911	0.00790355	0	0.0159474	0	0	0.452961	0.552474	5.01365			44.3478	1.56135	54.0908
M11-27-3	LGI	66.5019	0.0236	19.36	0.2056	0.0028	0.7207		0	6.0262	8.0829	100.924			2.96865	1.01856	0.00079244	0.0076755	0.000186336	0.0344699	0	0	0.521573	0.46031	5.01222			51.3181	3.39153	45.2904
M11-27-3	LGI	57.5935	0.0446	26.8887	0.6159	0.0187	9.1053		0.1294	6.2465	0.5081	101.151			2.56623	1.41204	0.00149481	0.0229504	0.00124216	0.434687	0	0.00334331	0.539641	0.0288822	5.01052			53.7914	43.3296	2.87897
M11-27-4	LGI	60.915	0.0064	25.1082	0.409	0.0065	6.6789		0.0382	7.4578	0.8989	101.519			2.68407	1.30389	0.000212118	0.0150713	0.000426968	0.315308	0	0.000976005	0.637127	0.0505288	5.00761			63.5244	31.4376	5.03795
M11-27-4	LGI	65.4875	0	19.2205	0.3699	0.0012	0.8928		0	6.2516	7.4968	99.7203			2.95881	1.02348	0	0.0139766	8.08264e-05	0.0432189	0	0	0.547642	0.432109	5.01932			53.5345	4.22485	42.2407
M11-27-4	LGI	59.5799	0.0649	25.0333	0.59	0.0223	7.7974		0.0185	6.3964	0.8906	100.393			2.66021	1.31732	0.00217967	0.0220306	0.00148434	0.373016	0	0.00047897	0.553731	0.0507292	4.98118			56.6491	38.1611	5.18981
M11-27-4	LGI	65.3726	0.0388	19.101	0.2556	0.0007	0.6301		0	5.5752	8.5791	99.5531			2.96578	1.0213	0.00132405	0.00969756	4.73428e-05	0.0306276	0	0	0.490399	0.496528	5.01571			48.1939	3.00992	48.7962
M11-27-4	LGI	66.4449	0.038	18.7813	0.4129	0	0.4583		0	5.6467	8.8696	100.652			2.98432	0.994179	0.0012838	0.0155091	0	0.0220543	0	0	0.491727	0.508213	5.01728			48.1145	2.15797	49.7276
M11-27-4	LGI	65.8542	0.0201	18.5487	0.2464	0	0.408		0	5.4997	8.8701	99.4472			2.99061	0.992762	0.000686596	0.00935782	0	0.0198517	0	0	0.484241	0.513881	5.01139			47.5691	1.95011	50.4808
M11-27-4	LGI	65.7868	0.0186	18.238	0.143	0	0.3019		0	5.2111	9.4814	99.1808			3.00077	0.980454	0.00063817	0.00545492	0	0.0147543	0	0	0.460861	0.551728	5.01466			44.8595	1.43616	53.7044
M11-38	LGI	66.0219	0	20.2999	0.2745	0	1.0521		0.0344	5.564	8.1299	101.377			2.93614	1.06399	0	0.0102091	0	0.050131	0	0.000887089	0.479758	0.461246	5.00236			48.4049	5.05794	46.5371
M11-38	LGI	62.7894	0.0362	23.2338	0.4198	0.0107	4.4715		0.0076	7.5938	2.1941	100.757			2.78089	1.21276	0.00120597	0.0155489	0.000706472	0.212184	0	0.000195178	0.652084	0.123969	4.99955			65.9846	21.4709	12.5445
M11-38	LGI	65.3729	0.0218	20.8943	0.3503	0.0015	1.7763		0.0056	6.4876	6.5047	101.415			2.89972	1.0923	0.00072735	0.0129944	9.91886e-05	0.0844179	0	0.000144034	0.557941	0.368081	5.01642			55.2176	8.35457	36.4278
M11-38	LGI	60.8274	0.0367	25.4372	0.4829	0.01	6.1948		0.0019	7.3291	1.0686	101.389			2.68076	1.32125	0.00121662	0.0177981	0.000657008	0.292514	0	4.85547e-05	0.626261	0.0600802	5.00058			63.9789	29.8833	6.13781
M11-38	LGI	66.1438	0	20.1288	0.2889	0.0015	0.8655		0	5.3032	8.7775	101.509			2.94326	1.05564	0	0.0107509	9.95048e-05	0.0412637	0	0	0.457535	0.498275	5.00682			45.8878	4.13848	49.9737
M11-38	LGI	65.7263	0	20.0885	0.272	0	0.9358		0.0111	5.4691	8.2953	100.798			2.94084	1.05934	0	0.0101779	0	0.0448617	0	0.000287989	0.474455	0.473503	5.00347			47.7886	4.51862	47.6928
M11-38	LGI	65.5864	0	19.5073	0.2732	0.0025	0.7408		0	5.2332	9.1147	100.458			2.95481	1.03578	0	0.0102933	0.000167907	0.0357583	0	0	0.457119	0.523861	5.01779			44.9593	3.51696	51.5237
M11-38	LGI	66.2311	0.0335	19.0388	0.3522	0	0.3919		0.0068	4.7327	9.8177	100.605			2.98105	1.00996	0.00113418	0.0132573	0	0.0188992	0	0.000177474	0.413011	0.563735	5.00122			41.4818	1.89818	56.62
M11-48	LGI	60.1217	0.0023	23.9345	0.4907	0.0166	5.9341		0.0444	7.5249	1.0043	99.0735			2.71255	1.2727	7.80557e-05	0.0185149	0.00111652	0.286855	0	0.00116158	0.658255	0.0578055	5.00905			65.6341	28.6021	5.76374
M11-48	LGI	65.587	0	19.6043	0.3996	0	1.1725		0.028	5.8709	7.907	100.569			2.94486	1.03742	0	0.0150048	0	0.0564054	0	0.000728996	0.511091	0.452916	5.01843			50.0867	5.52771	44.3856
M11-48	LGI	66.6201	0	19.4947	0.2765	0	0.7516		0.0121	5.8252	8.2698	101.25			2.96634	1.02303	0	0.010296	0	0.0358561	0	0.000312407	0.502889	0.469752	5.00847			49.8652	3.55539	46.5794
M11-48	LGI	65.4108	0.0285	18.9197	0.2369	0	0.5992		0	5.5537	8.4006	99.1494			2.975	1.01416	0.000975018	0.00901077	0	0.0291992	0	0	0.489742	0.487424	5.00552			48.6644	2.90145	48.4341
M11-48	LGI	66.6628	0.0554	19.587	0.4222	0.0033	0.7783		0	5.7562	8.4501	101.715			2.95953	1.02486	0.00185003	0.0156753	0.000218407	0.0370209	0	0	0.495475	0.478586	5.01322			49.0044	3.66152	47.334
M11-131	LGI	65.914	0.021	19.143	0.288	0	0.592			6.191	7.255	99.404			2.9757	1.01854	0.000713115	0.0108733	0	0.0286347	0	0	0.541899	0.417837	4.99419			54.8275	2.89717	42.2753
M11-131	LGI	66.305	0.017	18.877	0.342	0.003	0.311			5.44	8.602	99.897			2.99022	1.00333	0.00057668	0.0128986	0.000201693	0.0150272	0	0	0.475666	0.494897	4.99282			48.2621	1.52469	50.2133
M11-131	LGI	58.813	0.055	25.49	0.43	0.035	7.695			6.697	0.898	100.113			2.63598	1.34646	0.00185422	0.0161174	0.00233857	0.36952	0	0	0.581964	0.0513457	5.00559			58.0321	36.8478	5.12008
M11-131	LGI	66.788	0.043	18.871	0.214	0	0.436			5.351	8.538	100.241			2.99697	0.998009	0.00145138	0.00803074	0	0.0209619	0	0	0.465549	0.488763	4.97973			47.7352	2.14934	50.1155
M11-135	LGI	65.68	0.16	19.413	0.5	0.009	1.181			5.271	7.925	100.139			2.95553	1.02956	0.00541566	0.0188161	0.000603751	0.0569394	0	0	0.459877	0.454946	4.98169			47.324	5.85939	46.8166
M11-135	LGI	64.225	0.082	20.734	0.568	0.031	3.094			6.887	4.023	99.644			2.88155	1.09638	0.00276736	0.0213122	0.00207346	0.148731	0	0	0.599099	0.230266	4.98218			61.2515	15.2062	23.5423
* Lithology types: S2S = Stage 2 scoria, DD = Dome (dense), GS = Grey Scoria, WP = White Pumice, LGI = Light grey inclusions

## Sheet: Groundmass glass compositions
Online Resource 4
Groundmass glass chemical compositions
Sample	Lith.*	SiO2 (wt%)	TiO2 (wt%)	Al2O3 (wt%)	FeO (wt%)	MgO (wt%)	CaO (wt%)	Na2O (wt%)	K2O (wt%)	Total
M11-28a	S2S	70.52	0.383	15.49	2.244	0.327	1.361	4.724	5.484	100.533
M11-28a	S2S	68.325	0.36	14.577	2.339	0.334	1.191	4.285	5.582	96.993
M13-26b	S2P	69.294	0.4791	14.2955	2.7265	0.3676	1.1026	3.8269	5.6254	97.7176
M13-26b	S2P	69.1491	0.4624	14.1075	2.4288	0.3081	0.9892	3.5462	5.632	96.6233
M13-26b	S2P	68.7946	0.4594	14.2155	2.4244	0.3185	1.0983	3.682	5.7328	96.7255
M13-44	S2P	69.3657	0.437	14.8314	2.5086	0.4079	1.0568	4.8849	5.6841	99.1764
M13-44	S2P	69.8194	0.4349	14.5548	2.4803	0.3836	1.1315	4.6666	5.7272	99.1983
M11-75	GS	70.651	0.406	15.16	2.364	0.25	1.161	4.206	5.805	100.003
M11-75	GS	70.206	0.398	15.55	2.403	0.325	1.381	4.646	5.592	100.501
M11-75	GS	69.784	0.414	14.964	2.323	0.264	1.144	4.438	5.458	98.789
M11-75	GS	70.331	0.437	15.099	2.604	0.402	1.181	4.258	5.805	100.117
M11-75	GS	70.666	0.463	14.775	2.489	0.284	1.031	4.173	5.727	99.608
M11-75	GS	70.762	0.515	14.658	2.495	0.338	0.928	4.148	5.842	99.686
M11-75	GS	71.173	0.488	14.484	2.449	0.291	0.896	4.169	5.831	99.781
M11-75	GS	70.92	0.412	15.042	2.427	0.312	1.023	4.389	5.956	100.481
M11-51	GS	70.2216	0.5074	14.965	2.5468	0.276	1.0704	4.2499	6.4664	100.304
M11-51	GS	71.5739	0.5161	14.6721	2.2996	0.3091	0.8799	3.9343	6.5998	100.785
M11-51	GS	72.2379	0.5184	14.4807	2.4001	0.2929	0.7762	3.8757	6.351	100.933
M11-51	GS	71.3008	0.4851	14.2708	2.4829	0.5242	0.745	3.9858	6.3894	100.184
M11-51	GS	70.702	0.4679	15.0073	2.1651	0.2307	1.042	4.2267	6.3473	100.189
M11-33	WP	68.8216	0.387	15.5663	2.1933	0.3332	1.4084	4.6507	5.6265	98.987
M11-33	WP	67.6124	0.4345	15.1755	3.7724	0.4053	1.3592	3.7857	5.391	97.936
M11-33	WP	68.2238	0.4821	14.4521	2.074	0.3967	1.104	4.1541	5.9819	96.8687
M11-50	WP	69.145	0.339	16.227	2.58	0.454	1.238	4.862	5.581	100.426
M11-50	WP	68.475	0.341	15.167	2.401	0.428	1.343	4.466	5.189	97.81
M11-50	WP	68.215	0.415	14.988	2.365	0.355	1.138	4.254	5.275	97.005
M11-50	WP	68.593	0.266	17.297	1.858	0.313	1.869	5.066	5.149	100.411
M11-61	WP	68.3332	0.4114	14.8965	1.9213	0.321	1.0786	4.0078	5.776	96.7458
M11-61	WP	70.2729	0.4508	14.5173	2.3251	0.3463	0.8603	3.5919	6.0916	98.4562
M11-131	LGI	71.709	0.06	14.794	0.725	0.039	0.443	3.786	6.753	98.309
M11-131	LGI	72.038	0.144	14.304	0.91	0.092	0.383	3.908	6.576	98.355
* Lithology types: S2S = Stage 2 Scoria, GS = Grey Scoria, WP = White Pumice, LGI = Light grey inclusions
